# Supplementary material for: Physicochemical Characteristics, Antioxidant Activities, and Aroma Compound Analysis of Seven Peach Cultivars (Prunus persica L. Batsch) in Shihezi, Xinjiang
Source: Foods. 2022 Sep 20;11(19):2944. doi: 10.3390/foods11192944 (PMC9563965; doi:10.3390/foods11192944)
Supplement: Supplementary file 1 [file foods-11-02944-s001.zip]

Archive with 1 entries (1 files):
- foods-1916597-supplementary.pdf
